# Supplementary material for: Lactobacilli Strain Mixture Alleviates Bacterial Vaginosis through Antibacterial and Antagonistic Activity in Gardnerella vaginalis-Infected C57BL/6 Mice
Source: Microorganisms. 2022 Feb 20;10(2):471. doi: 10.3390/microorganisms10020471 (PMC8880492; doi:10.3390/microorganisms10020471)
Supplement: Supplementary file 1 [file microorganisms-10-00471-s001.zip]

Archive with 1 entries (1 files):
- microorganisms-1565504-supplementary.pdf
